# Supplementary material for: Clinical Effectiveness of an Artificial Intelligence-Based Prediction Model for Cardiac Arrest in General Ward-Admitted Patients: A Non-Randomized Controlled Trial
Source: Diagnostics (Basel). 2026 Jan 20;16(2):335. doi: 10.3390/diagnostics16020335 (PMC12839744; doi:10.3390/diagnostics16020335)
Supplement: Supplementary file 1 [file diagnostics-16-00335-s001.zip]

Archive with 6 entries (5 files):
- diagnostics-4056450-supplementary/
- diagnostics-4056450-supplementary/Supplementary Figures and Tables.pdf
- diagnostics-4056450-supplementary/Supplementary File S1 - Study Protocol.pdf
- diagnostics-4056450-supplementary/Supplementary File S2 - Statistical Analysis Plan.pdf
- diagnostics-4056450-supplementary/Supplementary File S3 - TREND checklist.pdf
- diagnostics-4056450-supplementary/Supplementary File S4 - Data Sharing Statements.pdf
